# Supplementary material for: Management and Clinical Outcomes of Scleredema Diabeticorum: A Scoping Review
Source: Diseases. 2025 Oct 17;13(10):346. doi: 10.3390/diseases13100346 (PMC12564329; doi:10.3390/diseases13100346)
Supplement: Supplementary file 1 [file diseases-13-00346-s001.zip]

Archive with 1 entries (1 files):
- diseases-3920195-supplementary.pdf
